# Supplementary material for: An Efficient Electroporation Protocol Supporting In Vitro Studies of Oligodendrocyte Biology
Source: Methods Protoc. 2025 Jun 13;8(3):64. doi: 10.3390/mps8030064 (PMC12195875; doi:10.3390/mps8030064)
Supplement: Supplementary file 1 [file mps-08-00064-s001.zip]

Archive with 1 entries (1 files):
- mps-3648672-supplementary.pdf
